# Supplementary material for: Unveiling synapse pathology in spinal bulbar muscular atrophy by genome-wide transcriptome analysis of purified motor neurons derived from disease specific iPSCs
Source: Mol Brain. 2020 Feb 19;13:18. doi: 10.1186/s13041-020-0561-1 (PMC7029484; doi:10.1186/s13041-020-0561-1)
Supplement: Supplementary file 3 — Additional file 3: Table S1. DEGs in heatmap (NT). Related to Fig. 5C. Table S2. DEGs in heatmap (HPF). Related to Fig. 5D. Table S3. Profiles of GSEA. Table S4. Gene ontology terms (down in NT). List of GO terms negatively enriched in SBMA-MNs of NT (FDR < 0.2). Table S5. Gene ontology terms (down in HPF). List of GO terms negatively enriched in SBMA-MNs of HPF (FDR < 0.01). Table S6. Pathway terms (down in NT). List of pathway terms negatively enriched in SBMA-MNs of NT (FDR < 0.01). Table S7. Pathway terms (down in HPF). List of pathway terms negatively enriched in SBMA-MNs of HPF (FDR < 0.01). Table S8. The extracted upregulated genes in SBMA-MNs in GSEA. List of 96 genes that were significantly upregulated in enriched GO and pathway terms with p < 0.05 and significantly higher (> 2-fold) expression levels in SBMA-MNs than in control-MNs. Table S9. Primer sequences and cycling conditions for quantitative RT-PCR. Table S10. Antibodies for immunocytochemistry. [file 13041_2020_561_MOESM3_ESM.xlsx]

## Sheet: Table S1
Table S1. DEGs in heatmap (NT)
GeneSymbol	Description	log2-FC	p-value	adjusted p-value
RGS5	regulator of G protein signaling 5 [Source:HGNC Symbol;Acc:HGNC:10001]	1.78716	2.06983e-05	0.00976323
AC015522.1	novel transcript	5.61892	0.000188245	0.0493298
PPP1R17	protein phosphatase 1 regulatory subunit 17 [Source:HGNC Symbol;Acc:HGNC:16973]	1.45677	0.000114408	0.0350776
AP005242.4	TEC	3.34065	1.2072e-05	0.00672958
ADRA1D	adrenoceptor alpha 1D [Source:HGNC Symbol;Acc:HGNC:280]	1.2105	6.01922e-06	0.00376631
AC092162.3	TEC	2.01907	8.40592e-08	0.000249699
TMEM238L	transmembrane protein 238 like [Source:HGNC Symbol;Acc:HGNC:44356]	1.58116	5.87478e-05	0.0226154
AC015908.6	novel transcript	0.99926	4.46096e-05	0.0184829
AL445673.1	novel transcript, antisense to FMO1	1.62229	0.000191893	0.0495015
NPPC	natriuretic peptide C [Source:HGNC Symbol;Acc:HGNC:7941]	1.65678	1.78694e-05	0.00924902
CPS1	carbamoyl-phosphate synthase 1 [Source:HGNC Symbol;Acc:HGNC:2323]	2.17874	4.76794e-11	4.87283e-07
SNORD25	small nucleolar RNA, C/D box 25 [Source:HGNC Symbol;Acc:HGNC:10147]	1.11818	6.12516e-05	0.0231849
AL365357.1	ribosomal protein S14 (RPS14) pseudogene	6.52417	3.30875e-05	0.0149186
ABCC8	ATP binding cassette subfamily C member 8 [Source:HGNC Symbol;Acc:HGNC:59]	1.42429	1.05087e-05	0.00607917
DUSP5P1	dual specificity phosphatase 5 pseudogene 1 [Source:HGNC Symbol;Acc:HGNC:32020]	1.42478	2.4865e-06	0.00184767
FREM3	FRAS1 related extracellular matrix 3 [Source:HGNC Symbol;Acc:HGNC:25172]	1.8551	1.23642e-06	0.00130361
NKAIN3-IT1	NKAIN3 intronic transcript [Source:HGNC Symbol;Acc:HGNC:48595]	1.37912	1.32006e-06	0.00130361
AC036101.1	novel transcript	2.80672	5.34132e-07	0.000744385
AL645929.3	MHC class I polypeptide-related sequence F pseudogene	1.80452	9.44608e-07	0.00115847
GPR83	G protein-coupled receptor 83 [Source:HGNC Symbol;Acc:HGNC:4523]	1.53423	3.04163e-10	1.86512e-06
AC020912.1	novel transcript	1.44988	0.000108443	0.033733
ANKH	ANKH inorganic pyrophosphate transport regulator [Source:HGNC Symbol;Acc:HGNC:15492]	0.575531	5.76614e-05	0.0226154
IRX5	iroquois homeobox 5 [Source:HGNC Symbol;Acc:HGNC:14361]	1.24325	1.96855e-05	0.00953168
FGD5	FYVE, RhoGEF and PH domain containing 5 [Source:HGNC Symbol;Acc:HGNC:19117]	1.25418	4.66083e-05	0.0188113
ISLR2	immunoglobulin superfamily containing leucine rich repeat 2 [Source:HGNC Symbol;Acc:HGNC:29286]	0.646851	3.66232e-05	0.0162734
CDH22	cadherin 22 [Source:HGNC Symbol;Acc:HGNC:13251]	0.929515	0.000186332	0.0492495
ADAMTS5	ADAM metallopeptidase with thrombospondin type 1 motif 5 [Source:HGNC Symbol;Acc:HGNC:221]	1.2698	0.000168064	0.0471331
MTUS2	microtubule associated scaffold protein 2 [Source:HGNC Symbol;Acc:HGNC:20595]	1.13985	4.10633e-05	0.0174763
AC096576.2	novel transcript	1.6634	0.000179041	0.0481525
AP005202.1	novel transcript	2.14233	1.03749e-05	0.00607917
UOX	urate oxidase (pseudogene) [Source:HGNC Symbol;Acc:HGNC:12575]	1.52559	5.11994e-05	0.0203867
INSC	INSC spindle orientation adaptor protein [Source:HGNC Symbol;Acc:HGNC:33116]	2.19323	6.48214e-07	0.000864097
AC114296.1	uncharacterized LOC107986453 [Source:NCBI gene;Acc:107986453]	1.45468	0.000125265	0.0372877
AC025431.1	novel transcript, antisense to ALDH1A2	1.44016	7.34476e-05	0.0268084
ALDH1A2	aldehyde dehydrogenase 1 family member A2 [Source:HGNC Symbol;Acc:HGNC:15472]	1.33522	8.50097e-05	0.0299586
CALCB	calcitonin related polypeptide beta [Source:HGNC Symbol;Acc:HGNC:1438]	1.75109	0.000134093	0.0395318
ARPP21	cAMP regulated phosphoprotein 21 [Source:HGNC Symbol;Acc:HGNC:16968]	1.23297	0.000116744	0.0354393
LINC01349	long intergenic non-protein coding RNA 1349 [Source:HGNC Symbol;Acc:HGNC:50568]	2.07753	9.44847e-08	0.000249699
AC099670.3	novel transcript	1.76221	5.13205e-07	0.000744385
LMO1	LIM domain only 1 [Source:HGNC Symbol;Acc:HGNC:6641]	1.12421	1.14018e-07	0.000249699
AC010478.1	novel transcript, antisense to ISL1	1.5496	1.36059e-06	0.00130361
AC005906.2	novel transcript, sense overlapping KCNA1	1.21205	8.13148e-05	0.0289897
RGS4	regulator of G protein signaling 4 [Source:HGNC Symbol;Acc:HGNC:10000]	1.50905	4.48802e-07	0.000706525
NTF3	neurotrophin 3 [Source:HGNC Symbol;Acc:HGNC:8023]	1.39023	1.42872e-07	0.000292031
AC090192.2	novel transcript	1.73307	8.90385e-08	0.000249699
AP005210.1	novel transcript, antisense to ARHGAP28	1.21396	4.89157e-06	0.00319097
ARHGAP28	Rho GTPase activating protein 28 [Source:HGNC Symbol;Acc:HGNC:25509]	1.17199	3.83305e-12	1.17521e-07
WSCD2	WSC domain containing 2 [Source:HGNC Symbol;Acc:HGNC:29117]	1.10526	3.31535e-11	4.87283e-07
AP005229.2	novel transcript	1.04572	5.90094e-05	0.0226154
IRX6	iroquois homeobox 6 [Source:HGNC Symbol;Acc:HGNC:14675]	2.19377	9.296e-05	0.0313204
TNFSF11	TNF superfamily member 11 [Source:HGNC Symbol;Acc:HGNC:11926]	1.4532	1.86478e-05	0.00937283
PDE4C	phosphodiesterase 4C	0.791391	6.6638e-05	0.0246159
AC008397.2	novel protein	0.790945	4.16102e-05	0.0174763
AC008808.1	novel transcript	1.84056	1.85644e-07	0.000334814
HNRNPA1P6	heterogeneous nuclear ribonucleoprotein A1 pseudogene 6 [Source:HGNC Symbol;Acc:HGNC:5032]	1.77289	2.3758e-10	1.82105e-06
LINC02106	long intergenic non-protein coding RNA 2106 [Source:HGNC Symbol;Acc:HGNC:52961]	1.70363	1.43481e-05	0.0078556
AC078881.1	novel transcript	1.60649	0.000103498	0.0330546
FMO6P	flavin containing monooxygenase 6, pseudogene [Source:HGNC Symbol;Acc:HGNC:24024]	2.4057	2.53106e-06	0.00184767
GRIK1	glutamate ionotropic receptor kainate type subunit 1 [Source:HGNC Symbol;Acc:HGNC:4579]	1.5511	3.74865e-06	0.00259345
Z97200.1	novel transcript	2.4729	2.15066e-07	0.000366329
WDR11-AS1	WDR11 antisense RNA 1 [Source:HGNC Symbol;Acc:HGNC:27437]	1.02765	6.41444e-05	0.0239837
SNCG	synuclein gamma [Source:HGNC Symbol;Acc:HGNC:11141]	0.618512	8.62945e-05	0.0300658
SIAH3	siah E3 ubiquitin protein ligase family member 3 [Source:HGNC Symbol;Acc:HGNC:30553]	1.20998	1.25775e-06	0.00130361
ARMC4	armadillo repeat containing 4 [Source:HGNC Symbol;Acc:HGNC:25583]	1.08961	2.70295e-06	0.00192727
GCH1	GTP cyclohydrolase 1 [Source:HGNC Symbol;Acc:HGNC:4193]	0.634458	8.58683e-06	0.00526545
SMIM17	small integral membrane protein 17 [Source:HGNC Symbol;Acc:HGNC:27114]	0.67389	0.000120596	0.0362497
AC008808.2	novel transcript	1.73605	1.06854e-06	0.00126006
AC113133.1	novel transcript, antisense to ANK1	0.976599	2.0674e-06	0.00166807
DOCK10	dedicator of cytokinesis 10 [Source:HGNC Symbol;Acc:HGNC:23479]	0.937406	0.000102082	0.0329457
KCNA1	potassium voltage-gated channel subfamily A member 1 [Source:HGNC Symbol;Acc:HGNC:6218]	1.04283	0.000175016	0.0479106
SCML4	Scm polycomb group protein like 4 [Source:HGNC Symbol;Acc:HGNC:21397]	1.26161	9.10343e-06	0.00547277
CDH7	cadherin 7 [Source:HGNC Symbol;Acc:HGNC:1766]	1.48017	0.000162844	0.0466615
MPPED2	metallophosphoesterase domain containing 2 [Source:HGNC Symbol;Acc:HGNC:1180]	1.01322	4.08848e-05	0.0174763
LINC02520	long intergenic non-protein coding RNA 2520 [Source:HGNC Symbol;Acc:HGNC:53511]	0.954881	0.000192129	0.0495015
GRM2	glutamate metabotropic receptor 2 [Source:HGNC Symbol;Acc:HGNC:4594]	0.776509	0.00017168	0.0474209
OR51C1P	olfactory receptor family 51 subfamily C member 1 pseudogene [Source:HGNC Symbol;Acc:HGNC:15191]	1.86785	4.06878e-05	0.0174763
KCNJ5	potassium voltage-gated channel subfamily J member 5 [Source:HGNC Symbol;Acc:HGNC:6266]	1.39783	9.43073e-05	0.0314289
FGF5	fibroblast growth factor 5 [Source:HGNC Symbol;Acc:HGNC:3683]	1.19679	1.26537e-06	0.00130361
LINC02600	long intergenic non-protein coding RNA 2600 [Source:HGNC Symbol;Acc:HGNC:53177]	0.870509	9.20352e-05	0.0313204
CCDC169-SOHLH2	CCDC169-SOHLH2 readthrough [Source:HGNC Symbol;Acc:HGNC:38866]	0.804798	9.89936e-05	0.032636
SLCO2B1	solute carrier organic anion transporter family member 2B1 [Source:HGNC Symbol;Acc:HGNC:10962]	0.965478	1.62015e-05	0.00856444
ANK1	ankyrin 1 [Source:HGNC Symbol;Acc:HGNC:492]	0.808648	3.22019e-08	0.000123414
SNAI3-AS1	SNAI3 antisense RNA 1 [Source:HGNC Symbol;Acc:HGNC:28327]	0.733881	0.000107556	0.033733
RARRES2	retinoic acid receptor responder 2 [Source:HGNC Symbol;Acc:HGNC:9868]	-0.781376	4.60877e-07	0.000706525
SFRP4	secreted frizzled related protein 4 [Source:HGNC Symbol;Acc:HGNC:10778]	-0.930839	1.35568e-06	0.00130361
HLA-H	major histocompatibility complex, class I, H (pseudogene) [Source:HGNC Symbol;Acc:HGNC:4965]	-0.937101	1.94889e-05	0.00953168
SHMT1	serine hydroxymethyltransferase 1 [Source:HGNC Symbol;Acc:HGNC:10850]	-0.758329	1.80998e-05	0.00924902
BACE2	beta-secretase 2 [Source:HGNC Symbol;Acc:HGNC:934]	-0.829015	1.49419e-06	0.00135215
THSD4	thrombospondin type 1 domain containing 4 [Source:HGNC Symbol;Acc:HGNC:25835]	-1.05655	2.0587e-06	0.00166807
C1QL1	complement C1q like 1 [Source:HGNC Symbol;Acc:HGNC:24182]	-2.34035	1.67829e-07	0.000321602
SBSPON	somatomedin B and thrombospondin type 1 domain containing [Source:HGNC Symbol;Acc:HGNC:30362]	-1.74846	0.000177759	0.0481525
MICA	MHC class I polypeptide-related sequence A [Source:HGNC Symbol;Acc:HGNC:7090]	-1.17979	1.19882e-05	0.00672958
PURPL	p53 upregulated regulator of p53 levels [Source:HGNC Symbol;Acc:HGNC:48995]	-0.793643	2.35203e-06	0.00184767
CD44-AS1	CD44 antisense RNA 1 [Source:HGNC Symbol;Acc:HGNC:40133]	-0.795078	1.5052e-06	0.00135215
CD44	CD44 molecule (Indian blood group) [Source:HGNC Symbol;Acc:HGNC:1681]	-0.851872	1.0964e-07	0.000249699
MCTP2	multiple C2 and transmembrane domain containing 2 [Source:HGNC Symbol;Acc:HGNC:25636]	-1.72076	3.80644e-06	0.00259345
HERC2P2	hect domain and RLD 2 pseudogene 2 [Source:HGNC Symbol;Acc:HGNC:4870]	-0.900045	2.21274e-05	0.0101258
LINC00602	long intergenic non-protein coding RNA 602 [Source:HGNC Symbol;Acc:HGNC:43917]	-2.10279	0.000147052	0.0429393
GFAP	glial fibrillary acidic protein [Source:HGNC Symbol;Acc:HGNC:4235]	-2.05262	1.98965e-05	0.00953168
ITGB4	integrin subunit beta 4 [Source:HGNC Symbol;Acc:HGNC:6158]	-2.33508	2.42177e-06	0.00184767
LRIG1	leucine rich repeats and immunoglobulin like domains 1 [Source:HGNC Symbol;Acc:HGNC:17360]	-0.688121	9.1262e-05	0.0313204
ULBP2	UL16 binding protein 2 [Source:HGNC Symbol;Acc:HGNC:14894]	-1.23826	1.13806e-07	0.000249699
SPINK2	serine peptidase inhibitor, Kazal type 2 [Source:HGNC Symbol;Acc:HGNC:11245]	-1.95088	4.66294e-05	0.0188113
RASSF2	Ras association domain family member 2 [Source:HGNC Symbol;Acc:HGNC:9883]	-0.835745	0.000164509	0.0467022
FABP7	fatty acid binding protein 7 [Source:HGNC Symbol;Acc:HGNC:3562]	-1.46879	0.000100265	0.0327033
ALDH1L1	aldehyde dehydrogenase 1 family member L1 [Source:HGNC Symbol;Acc:HGNC:3978]	-2.56325	3.48159e-09	1.77909e-05
FADS2P1	fatty acid desaturase 2 pseudogene 1 [Source:HGNC Symbol;Acc:HGNC:43618]	-2.52537	2.14334e-05	0.00995677
MYO5BP2	myosin VB pseudogene 2 [Source:HGNC Symbol;Acc:HGNC:38496]	-4.68391	5.35763e-06	0.00342219
HERC2P5	hect domain and RLD 2 pseudogene 5 [Source:HGNC Symbol;Acc:HGNC:4873]	-3.55333	4.17666e-06	0.00278383
HERC2P8	hect domain and RLD 2 pseudogene 8 [Source:HGNC Symbol;Acc:HGNC:38747]	-3.46069	1.50831e-05	0.0081131
AC138907.8	novel transcript	-6.8905	8.76188e-07	0.00111933
FAM135B	family with sequence similarity 135 member B [Source:HGNC Symbol;Acc:HGNC:28029]	-8.49101	1.54355e-06	0.00135215
KCNJ10	potassium voltage-gated channel subfamily J member 10 [Source:HGNC Symbol;Acc:HGNC:6256]	-2.03305	0.000180867	0.0482206
RHOXF1-AS1	RHOXF1 antisense RNA 1 [Source:HGNC Symbol;Acc:HGNC:51582]	-1.95146	0.000169101	0.0471331
DDIT4L	DNA damage inducible transcript 4 like [Source:HGNC Symbol;Acc:HGNC:30555]	-2.49019	0.000108923	0.033733
AC012531.1	novel transcript	-2.29708	7.44363e-05	0.0268496
HOXC8	homeobox C8 [Source:NCBI gene;Acc:3224]	-2.2609	1.24781e-08	5.46539e-05
TPTEP1	TPTE pseudogene 1 [Source:HGNC Symbol;Acc:HGNC:43648]	-2.26541	1.85941e-06	0.0015836
AC133548.2	protein phosphatase 2, regulatory subunit B'', beta (PPP2R3B) pseudogene	-7.85951	0.000159196	0.0460468

## Sheet: Table S2
Table S2. DEGs in heatmap (HPF)
GeneSymbol	Description	log2-FC	p-value	adjusted p-value
CFH	complement factor H [Source:HGNC Symbol;Acc:HGNC:4883]	2.0096	1.53672e-05	0.0140395
TNIP3	TNFAIP3 interacting protein 3 [Source:HGNC Symbol;Acc:HGNC:19315]	2.70876	6.88694e-05	0.0370776
AL445673.1	novel transcript, antisense to FMO1	1.86961	7.42271e-05	0.038584
AL645929.3	MHC class I polypeptide-related sequence F pseudogene	1.78567	1.87449e-06	0.00282571
CLEC7A	C-type lectin domain containing 7A [Source:HGNC Symbol;Acc:HGNC:14558]	3.18158	2.88535e-06	0.0041424
CXCL14	C-X-C motif chemokine ligand 14 [Source:HGNC Symbol;Acc:HGNC:10640]	2.61107	1.00912e-05	0.0108657
PKD1L1	polycystin 1 like 1, transient receptor potential channel interacting [Source:HGNC Symbol;Acc:HGNC:18053]	1.63658	0.000115514	0.0469249
RAC2	Rac family small GTPase 2 [Source:HGNC Symbol;Acc:HGNC:9802]	1.2675	0.000116733	0.0469249
CRLF1	cytokine receptor like factor 1 [Source:HGNC Symbol;Acc:HGNC:2364]	0.948122	7.97671e-08	0.00024049
AC114296.1	uncharacterized LOC107986453 [Source:NCBI gene;Acc:107986453]	2.37098	1.43765e-05	0.0140395
AL138781.1	novel transcript	1.16999	8.07444e-06	0.00960487
SOHLH2	spermatogenesis and oogenesis specific basic helix-loop-helix 2 [Source:HGNC Symbol;Acc:HGNC:26026]	1.03947	0.000128302	0.0489644
FGB	fibrinogen beta chain [Source:HGNC Symbol;Acc:HGNC:3662]	2.98836	2.29994e-07	0.000482685
GRID2	glutamate ionotropic receptor delta type subunit 2 [Source:HGNC Symbol;Acc:HGNC:4576]	2.13201	2.71712e-05	0.0219715
PTGS1	prostaglandin-endoperoxide synthase 1 [Source:HGNC Symbol;Acc:HGNC:9604]	0.94109	0.000105819	0.0452988
FMO6P	flavin containing monooxygenase 6, pseudogene [Source:HGNC Symbol;Acc:HGNC:24024]	2.94197	3.55461e-05	0.0243564
CFHR1	complement factor H related 1 [Source:HGNC Symbol;Acc:HGNC:4888]	1.63907	9.91342e-05	0.0446089
AC009336.3	TEC	1.05343	0.000100809	0.0446953
AC090192.1	SRY (sex determining region Y)-box 2 (SOX2) pseudogene	1.59657	0.000106677	0.0452988
AC020912.1	novel transcript	1.60951	4.30888e-06	0.00590492
IGF1	insulin like growth factor 1 [Source:HGNC Symbol;Acc:HGNC:5464]	1.51845	1.25035e-11	1.88484e-07
HELLPAR	HELLP associated long non-coding RNA [Source:HGNC Symbol;Acc:HGNC:43984]	1.19896	1.48358e-07	0.000406621
PRR26	proline rich 26 [Source:HGNC Symbol;Acc:HGNC:30724]	1.08673	8.60166e-06	0.00960487
ARHGAP8	Rho GTPase activating protein 8 [Source:HGNC Symbol;Acc:HGNC:677]	0.910337	1.5445e-06	0.00257339
PRR5-ARHGAP8	PRR5-ARHGAP8 readthrough [Source:HGNC Symbol;Acc:HGNC:34512]	0.659176	3.09692e-08	0.000133384
HLA-DQB1	major histocompatibility complex, class II, DQ beta 1 [Source:HGNC Symbol;Acc:HGNC:4944]	2.1486	5.19057e-05	0.0312981
LINC02593	long intergenic non-protein coding RNA 2593 [Source:HGNC Symbol;Acc:HGNC:53933]	0.88255	5.66219e-05	0.0334724
MMP1	matrix metallopeptidase 1 [Source:HGNC Symbol;Acc:HGNC:7155]	1.30308	4.53049e-05	0.0284562
LINC02615	long intergenic non-protein coding RNA 2615 [Source:HGNC Symbol;Acc:HGNC:53402]	0.749867	9.17299e-05	0.0446089
KIF20B	kinesin family member 20B [Source:HGNC Symbol;Acc:HGNC:7212]	-0.694972	4.64341e-05	0.0285702
CHRNA1	cholinergic receptor nicotinic alpha 1 subunit [Source:HGNC Symbol;Acc:HGNC:1955]	-1.08674	1.51613e-05	0.0140395
SAP30	Sin3A associated protein 30 [Source:HGNC Symbol;Acc:HGNC:10532]	-0.545691	9.78651e-05	0.0446089
AC087721.2	novel protein	-0.77512	1.6222e-07	0.000407565
CDCA2	cell division cycle associated 2 [Source:HGNC Symbol;Acc:HGNC:14623]	-1.21948	5.01952e-08	0.000189167
SCARA3	scavenger receptor class A member 3 [Source:HGNC Symbol;Acc:HGNC:19000]	-1.64646	4.45748e-15	1.34388e-10
AC106760.2	Intersectin-1 (ITSN1) pseudogene	-0.828075	0.00012396	0.0479138
SEPSECS-AS1	SEPSECS antisense RNA 1 (head to head) [Source:HGNC Symbol;Acc:HGNC:27737]	-1.2853	3.99681e-05	0.026012
CENPE	centromere protein E [Source:HGNC Symbol;Acc:HGNC:1856]	-1.03246	1.51842e-05	0.0140395
CEP55	centrosomal protein 55 [Source:HGNC Symbol;Acc:HGNC:1161]	-1.76604	3.41172e-05	0.0239209
LINC01896	long intergenic non-protein coding RNA 1896 [Source:HGNC Symbol;Acc:HGNC:52715]	-2.54516	6.60841e-05	0.0362249
SLC25A18	solute carrier family 25 member 18 [Source:HGNC Symbol;Acc:HGNC:10988]	-1.29928	0.000103135	0.045064
FAM107A	family with sequence similarity 107 member A [Source:HGNC Symbol;Acc:HGNC:30827]	-2.1126	5.28429e-06	0.00692679
LPAR3	lysophosphatidic acid receptor 3 [Source:HGNC Symbol;Acc:HGNC:14298]	-2.63525	3.34118e-05	0.0239209
MFRP	membrane frizzled-related protein [Source:HGNC Symbol;Acc:HGNC:18121]	-1.04968	3.31699e-05	0.0239209
C1QTNF5	C1q and TNF related 5 [Source:HGNC Symbol;Acc:HGNC:14344]	-1.05494	3.99626e-05	0.026012
MASP1	mannan binding lectin serine peptidase 1 [Source:HGNC Symbol;Acc:HGNC:6901]	-1.79948	2.10331e-05	0.0186508
INMT	indolethylamine N-methyltransferase [Source:HGNC Symbol;Acc:HGNC:6069]	-2.42572	0.000109749	0.0453264
B3GALT5-AS1	B3GALT5 antisense RNA 1 [Source:HGNC Symbol;Acc:HGNC:16424]	-1.63059	9.49748e-05	0.0446089
WWC1	WW and C2 domain containing 1 [Source:HGNC Symbol;Acc:HGNC:29435]	-1.24189	2.30312e-05	0.0198391
FAM135B	family with sequence similarity 135 member B [Source:HGNC Symbol;Acc:HGNC:28029]	-11.1144	3.2486e-11	3.26473e-07
LINC00602	long intergenic non-protein coding RNA 602 [Source:HGNC Symbol;Acc:HGNC:43917]	-3.90154	1.76918e-07	0.000410301
RIPOR3	RIPOR family member 3 [Source:HGNC Symbol;Acc:HGNC:16168]	-2.03846	7.87967e-06	0.00960487
ALDH1L1	aldehyde dehydrogenase 1 family member L1 [Source:HGNC Symbol;Acc:HGNC:3978]	-2.59582	1.52535e-06	0.00257339
SGPP2	sphingosine-1-phosphate phosphatase 2 [Source:HGNC Symbol;Acc:HGNC:19953]	-2.42294	6.04957e-05	0.0344129
ITGB4	integrin subunit beta 4 [Source:HGNC Symbol;Acc:HGNC:6158]	-3.51721	2.09863e-08	0.000105453
ZFP36L1	ZFP36 ring finger protein like 1 [Source:HGNC Symbol;Acc:HGNC:1107]	-1.12768	3.35114e-05	0.0239209
RASSF2	Ras association domain family member 2 [Source:HGNC Symbol;Acc:HGNC:9883]	-1.35935	3.00575e-05	0.023236
RPE65	retinoid isomerohydrolase RPE65 [Source:HGNC Symbol;Acc:HGNC:10294]	-2.18786	9.33604e-10	7.03681e-06
HOXC8	homeobox C8 [Source:NCBI gene;Acc:3224]	-4.4382	2.4015e-07	0.000482685
LRRC37A6P	leucine rich repeat containing 37 member A6, pseudogene [Source:HGNC Symbol;Acc:HGNC:33746]	-1.56324	2.66126e-05	0.0219715
COLEC12	collectin subfamily member 12 [Source:HGNC Symbol;Acc:HGNC:16016]	-2.17503	6.87875e-08	0.000230431
AP000915.1	novel transcript	-2.45495	1.3927e-08	8.3977e-05
TNFRSF11B	TNF receptor superfamily member 11b [Source:HGNC Symbol;Acc:HGNC:11909]	-2.30615	0.000108487	0.0453264
EYA4	EYA transcriptional coactivator and phosphatase 4 [Source:HGNC Symbol;Acc:HGNC:3522]	-1.89776	2.7693e-05	0.0219715
FABP7	fatty acid binding protein 7 [Source:HGNC Symbol;Acc:HGNC:3562]	-1.92139	4.05507e-05	0.026012
SCUBE2	signal peptide, CUB domain and EGF like domain containing 2 [Source:HGNC Symbol;Acc:HGNC:30425]	-1.58518	8.40519e-06	0.00960487
KCNJ10	potassium voltage-gated channel subfamily J member 10 [Source:HGNC Symbol;Acc:HGNC:6256]	-3.34549	8.63455e-07	0.00162702
DDIT4L	DNA damage inducible transcript 4 like [Source:HGNC Symbol;Acc:HGNC:30555]	-3.976	1.62176e-06	0.00257339
AC012531.1	novel transcript	-2.64371	0.000118835	0.0471414
FAM110C	family with sequence similarity 110 member C [Source:HGNC Symbol;Acc:HGNC:33340]	-1.61844	8.28558e-05	0.0423393
GFAP	glial fibrillary acidic protein [Source:HGNC Symbol;Acc:HGNC:4235]	-4.05001	0.000122324	0.0478953
DGKG	diacylglycerol kinase gamma [Source:HGNC Symbol;Acc:HGNC:2853]	-1.07925	5.9814e-05	0.0344129
SOX6	SRY-box 6 [Source:HGNC Symbol;Acc:HGNC:16421]	-1.14597	9.72478e-05	0.0446089
HERC2P5	hect domain and RLD 2 pseudogene 5 [Source:HGNC Symbol;Acc:HGNC:4873]	-3.01991	7.12816e-05	0.037703
HERC2P8	hect domain and RLD 2 pseudogene 8 [Source:HGNC Symbol;Acc:HGNC:38747]	-3.0397	9.76313e-05	0.0446089
HERC2P4	hect domain and RLD 2 pseudogene 4 [Source:HGNC Symbol;Acc:HGNC:4872]	-3.34573	9.22765e-05	0.0446089
IGSF11	immunoglobulin superfamily member 11 [Source:HGNC Symbol;Acc:HGNC:16669]	-1.95427	6.25794e-05	0.034939
TEK	TEK receptor tyrosine kinase [Source:HGNC Symbol;Acc:HGNC:11724]	-2.70317	1.16677e-05	0.0121299
TRDN	triadin [Source:HGNC Symbol;Acc:HGNC:12261]	-3.71396	8.60178e-05	0.0432225

## Sheet: Table S3
Table S3. Profiles of GSEA
Analysis	Fraction	Gene regulation in SBMA	Total gene sets	FDR q < 0.2	Nominal p < 0.01	Nominal p < 0.05
Gene ontology	NT	Up	2060	24	101	215
		Down	3284	20	267	586
	HPF	Up	2221	17	122	259
		Down	3123	650	470	827
Pathway	NT	Up	1174	4	34	74
		Down	2921	481	436	742
	HPF	Up	1250	17	56	115
		Down	2845	887	587	891

## Sheet: Table S4
	Table S4. Gene ontology terms (Down in NT)
		NAME	SIZE	NES	NOM p-value	FDR q-value
	1	INTRINSIC_APOPTOTIC_SIGNALING_PATHWAY_BY_P53_CLASS_MEDIATOR	77	-1.93972	0	0.192352
	2	CELL_AGING	116	-1.93554	0	0.164383
	3	COTRANSLATIONAL_PROTEIN_TARGETING_TO_MEMBRANE	104	-1.93306	0	0.141591
	4	EXTRACELLULAR_MATRIX_STRUCTURAL_CONSTITUENT_ CONFERRING_TENSILE_STRENGTH	41	-1.90647	0	0.178534
	5	REGULATION_OF_MACROPHAGE_DIFFERENTIATION	22	-1.90191	0	0.168753
	6	MITOTIC_SISTER_CHROMATID_SEGREGATION	151	-1.89862	0	0.156007
	7	ANTIGEN_PROCESSING_AND_PRESENTATION_OF_ENDOGENOUS_ANTIGEN	21	-1.89629	0.00455581	0.146008
	8	CYTOSOLIC_SMALL_RIBOSOMAL_SUBUNIT	45	-1.88842	0	0.147918
	9	CYTOSOLIC_RIBOSOME	113	-1.88598	0	0.140515
	10	CHROMOSOMAL_REGION	348	-1.8779	0	0.142945
	11	CHROMOSOME_CENTROMERIC_REGION	193	-1.87119	0	0.14404
	12	MITOTIC_METAPHASE_PLATE_CONGRESSION	44	-1.85928	0	0.158736
	13	NEGATIVE_REGULATION_OF_CYTOKINE_BIOSYNTHETIC_PROCESS	30	-1.85826	0	0.151059
	14	POSITIVE_REGULATION_OF_CHROMOSOME_SEGREGATION	28	-1.84701	0.00501253	0.160627
	15	EXTRACELLULAR_MATRIX_COMPONENT	49	-1.84114	0	0.163598
	16	RIBOSOME_BIOGENESIS	286	-1.82586	0	0.189924
	17	ANTIGEN_PROCESSING_AND_PRESENTATION_VIA_MHC_CLASS_IB	16	-1.82521	0.00464037	0.182058
	18	KINETOCHORE	133	-1.81878	0	0.186408
	19	VIRAL_GENE_EXPRESSION	191	-1.81466	0	0.187606
	20	PROTEIN_LOCALIZATION_TO_ENDOPLASMIC_RETICULUM	142	-1.80808	0	0.1937
	NES: normalized enrichment score
	NOM: nominal
	FDR: false discovery rate

## Sheet: Table S5
	Table S5. Gene ontology terms (Down in HPF)
		NAME	SIZE	NES	NOM p-value	FDR q-value
	1	TRANSLATIONAL_INITIATION	193	-2.49698	0	0
	2	NUCLEAR_TRANSCRIBED_MRNA_CATABOLIC_PROCESS_ NONSENSE_MEDIATED_DECAY	120	-2.422	0	0
	3	STRUCTURAL_CONSTITUENT_OF_RIBOSOME	183	-2.38958	0	0
	4	COTRANSLATIONAL_PROTEIN_TARGETING_TO_MEMBRANE	104	-2.33761	0	0
	5	NUCLEAR_TRANSCRIBED_MRNA_CATABOLIC_PROCESS	207	-2.33715	0	0
	6	ESTABLISHMENT_OF_PROTEIN_LOCALIZATION_TO_ ENDOPLASMIC_RETICULUM	117	-2.31643	0	0.00022789
	7	CYTOSOLIC_LARGE_RIBOSOMAL_SUBUNIT	62	-2.2983	0	0.000195334
	8	VIRAL_GENE_EXPRESSION	191	-2.28644	0	0.000170917
	9	RIBOSOME_BIOGENESIS	286	-2.26352	0	0.000151926
	10	PROTEIN_LOCALIZATION_TO_ENDOPLASMIC_RETICULUM	142	-2.25789	0	0.000136734
	11	CONDENSED_CHROMOSOME_CENTROMERIC_REGION	117	-2.25346	0	0.000250429
	12	CYTOSOLIC_RIBOSOME	113	-2.2512	0	0.00022956
	13	LARGE_RIBOSOMAL_SUBUNIT	120	-2.24872	0	0.000211902
	14	HELICASE_ACTIVITY	149	-2.23462	0	0.000196766
	15	RIBOSOMAL_SUBUNIT	191	-2.23051	0	0.000183648
	16	DNA_GEOMETRIC_CHANGE	95	-2.22373	0	0.000258613
	17	MITOTIC_SISTER_CHROMATID_SEGREGATION	151	-2.22263	0	0.0002434
	18	RNA_CATABOLIC_PROCESS	396	-2.20442	0	0.000229878
	19	RIBOSOME	253	-2.19958	0	0.000290638
	20	CHROMOSOME_CENTROMERIC_REGION	193	-2.1857	0	0.000557073
	21	KINETOCHORE	133	-2.18283	0	0.000597565
	22	SISTER_CHROMATID_SEGREGATION	189	-2.18117	0	0.000570403
	23	SPLICEOSOMAL_COMPLEX	178	-2.16992	0	0.000606492
	24	DNA_DEPENDENT_DNA_REPLICATION	147	-2.15526	0	0.000697068
	25	RIBOSOME_ASSEMBLY	64	-2.15044	0	0.000669185
	26	REGULATION_OF_SISTER_CHROMATID_SEGREGATION	80	-2.14947	0	0.000697725
	27	REGULATION_OF_CHROMOSOME_SEGREGATION	103	-2.13854	0	0.00082684
	28	DNA_REPLICATION	272	-2.12178	0	0.000896554
	29	DNA_DEPENDENT_ATPASE_ACTIVITY	88	-2.11656	0	0.00110874
	30	CATALYTIC_STEP_2_SPLICEOSOME	87	-2.09698	0	0.00153875
	31	REGULATION_OF_CHROMOSOME_SEPARATION	62	-2.09245	0	0.00184944
	32	POLYSOMAL_RIBOSOME	30	-2.07194	0	0.00232007
	33	DNA_HELICASE_ACTIVITY	50	-2.06708	0	0.00262619
	34	TRNA_TRANSPORT	36	-2.06706	0	0.00254895
	35	METAPHASE_ANAPHASE_TRANSITION_OF_CELL_CYCLE	56	-2.0624	0	0.00259477
	36	NEGATIVE_REGULATION_OF_RNA_CATABOLIC_PROCESS	59	-2.06104	0	0.00268096
	37	RRNA_METABOLIC_PROCESS	209	-2.05569	0	0.00291101
	38	CHROMOSOMAL_REGION	348	-2.04729	0	0.00309155
	39	NCRNA_EXPORT_FROM_NUCLEUS	39	-2.04683	0	0.00301228
	40	CHROMOSOME_SEGREGATION	316	-2.03241	0	0.00399227
	41	PURINE_NTP_DEPENDENT_HELICASE_ACTIVITY	76	-2.02805	0	0.00409869
	42	PROTEIN_LOCALIZATION_TO_CHROMOSOME	84	-2.02208	0	0.00446799
	43	RRNA_BINDING	64	-2.01505	0	0.00520727
	44	POLYSOME	69	-2.00549	0	0.00575758
	45	REPLICATION_FORK	68	-1.98967	0	0.00680883
	46	MITOTIC_SPINDLE	101	-1.98767	0	0.00684373
	47	RIBOSOMAL_SMALL_SUBUNIT_BIOGENESIS	65	-1.97734	0	0.00797919
	48	CYTOPLASMIC_TRANSLATION	95	-1.97611	0	0.00801663
	49	POSITIVE_REGULATION_OF_CHROMOSOME_SEGREGATION	28	-1.97315	0	0.00842227
	50	REGULATION_OF_DNA_DEPENDENT_DNA_REPLICATION	52	-1.96319	0	0.00987371
	NES: normalized enrichment score
	NOM: nominal
	FDR: false discovery rate

## Sheet: Table S6
	Table S6. Pathway terms (Down in NT)
		NAME	SIZE	NES	NOM p-value	FDR q-value
	1	FLORIO_NEOCORTEX_BASAL_RADIAL_GLIA_DN	190	-2.53886	0	0
	2	KANG_DOXORUBICIN_RESISTANCE_UP	54	-2.39323	0	0
	3	ROSTY_CERVICAL_CANCER_PROLIFERATION_CLUSTER	140	-2.30213	0	0
	4	ZHOU_CELL_CYCLE_GENES_IN_IR_RESPONSE_24HR	124	-2.26533	0	0
	5	ZHAN_MULTIPLE_MYELOMA_PR_UP	46	-2.24115	0	0
	6	CROONQUIST_IL6_DEPRIVATION_DN	95	-2.2183	0	0.000318192
	7	CROONQUIST_NRAS_SIGNALING_DN	70	-2.18205	0	0.000815782
	8	KONG_E2F3_TARGETS	96	-2.17748	0	0.000713809
	9	BURTON_ADIPOGENESIS_3	100	-2.17332	0	0.000846486
	10	ZHOU_CELL_CYCLE_GENES_IN_IR_RESPONSE_6HR	83	-2.16233	0	0.00115796
	11	REACTOME_NONSENSE_MEDIATED_DECAY_NMD_INDEPENDENT_ OF_THE_EXON_JUNCTION_COMPLEX_EJC	96	-2.14779	0	0.00105269
	12	REACTOME_SELENOAMINO_ACID_METABOLISM	118	-2.13096	0	0.00191839
	13	REACTOME_RRNA_PROCESSING_IN_THE_NUCLEUS_AND_CYTOSOL	193	-2.12902	0	0.00177082
	14	CHIANG_LIVER_CANCER_SUBCLASS_PROLIFERATION_UP	179	-2.11881	0	0.00218705
	15	KOBAYASHI_EGFR_SIGNALING_24HR_DN	252	-2.10763	0	0.00230578
	16	FARMER_BREAST_CANCER_CLUSTER_2	33	-2.09897	0	0.00251903
	17	PID_PLK1_PATHWAY	46	-2.09529	0	0.00259427
	18	REACTOME_EUKARYOTIC_TRANSLATION_INITIATION	120	-2.09486	0	0.00255927
	19	REACTOME_RRNA_PROCESSING	205	-2.09218	0	0.00252645
	20	MARKEY_RB1_ACUTE_LOF_UP	233	-2.06789	0	0.00316543
	21	HORIUCHI_WTAP_TARGETS_DN	316	-2.06078	0	0.00337999
	22	SOTIRIOU_BREAST_CANCER_GRADE_1_VS_3_UP	154	-2.05319	0	0.00365916
	23	REICHERT_MITOSIS_LIN9_TARGETS	28	-2.04705	0	0.00375131
	24	KEGG_RIBOSOME	88	-2.02568	0	0.00550414
	25	MORI_IMMATURE_B_LYMPHOCYTE_DN	89	-2.02025	0	0.00581347
	26	WONG_EMBRYONIC_STEM_CELL_CORE	335	-2.01197	0	0.00654354
	27	YU_MYC_TARGETS_UP	42	-2.0082	0	0.00644224
	28	REACTOME_INFLUENZA_INFECTION	156	-2.00226	0	0.00675436
	29	REACTOME_ANTIGEN_PRESENTATION:_FOLDING_ASSEMBLY_AND_ PEPTIDE_LOADING_OF_CLASS_I_MHC	25	-1.99809	0	0.0069102
	30	FISCHER_G2_M_CELL_CYCLE	236	-1.99785	0	0.00667986
	31	GARGALOVIC_RESPONSE_TO_OXIDIZED_PHOSPHOLIPIDS_ TURQUOISE_DN	56	-1.9964	0	0.00658589
	32	WINNEPENNINCKX_MELANOMA_METASTASIS_UP	162	-1.99183	0	0.00715724
	33	MITSIADES_RESPONSE_TO_APLIDIN_DN	250	-1.98737	0	0.00728499
	34	GRAHAM_NORMAL_QUIESCENT_VS_NORMAL_DIVIDING_DN	89	-1.96969	0	0.00994507
	35	ODONNELL_TARGETS_OF_MYC_AND_TFRC_DN	47	-1.96865	0	0.0099343
	NES: normalized enrichment score
	NOM: nominal
	FDR: false discovery rate

## Sheet: Table S7
	Table S7. Pathway terms (Down in HPF)
		NAME	SIZE	NES	NOM p-value	FDR q-value
	1	ROSTY_CERVICAL_CANCER_PROLIFERATION_CLUSTER	140	-2.66947	0	0
	2	FLORIO_NEOCORTEX_BASAL_RADIAL_GLIA_DN	190	-2.65753	0	0
	3	REACTOME_EUKARYOTIC_TRANSLATION_INITIATION	120	-2.56203	0	0
	4	KANG_DOXORUBICIN_RESISTANCE_UP	54	-2.54368	0	0
	5	KEGG_RIBOSOME	88	-2.53227	0	0
	6	CROONQUIST_IL6_DEPRIVATION_DN	95	-2.52729	0	0
	7	REACTOME_NONSENSE_MEDIATED_DECAY_NMD_INDEPENDENT _OF_THE_EXON_JUNCTION_COMPLEX_EJC	96	-2.51703	0	0
	8	SOTIRIOU_BREAST_CANCER_GRADE_1_VS_3_UP	154	-2.48497	0	0
	9	ZHAN_MULTIPLE_MYELOMA_PR_UP	46	-2.47774	0	0
	10	LEE_EARLY_T_LYMPHOCYTE_UP	109	-2.47763	0	0
	11	REACTOME_SELENOAMINO_ACID_METABOLISM	118	-2.47559	0	0
	12	REACTOME_NONSENSE_MEDIATED_DECAY_NMD	116	-2.47372	0	0
	13	REACTOME_INFLUENZA_INFECTION	156	-2.47219	0	0
	14	TANG_SENESCENCE_TP53_TARGETS_DN	57	-2.46287	0	0
	15	PUJANA_BRCA_CENTERED_NETWORK	118	-2.46155	0	0
	16	REACTOME_RRNA_PROCESSING_IN_THE_NUCLEUS_AND_CYTOSOL	193	-2.45978	0	0
	17	KOBAYASHI_EGFR_SIGNALING_24HR_DN	252	-2.42199	0	0
	18	HORIUCHI_WTAP_TARGETS_DN	316	-2.41967	0	0
	19	REACTOME_RRNA_PROCESSING	205	-2.40857	0	0
	20	WHITEFORD_PEDIATRIC_CANCER_MARKERS	116	-2.38597	0	0
	21	WINNEPENNINCKX_MELANOMA_METASTASIS_UP	162	-2.385	0	0
	22	WONG_EMBRYONIC_STEM_CELL_CORE	335	-2.37602	0	0
	23	FARMER_BREAST_CANCER_CLUSTER_2	33	-2.35389	0	0
	24	PUJANA_XPRSS_INT_NETWORK	168	-2.35302	0	0
	25	SARRIO_EPITHELIAL_MESENCHYMAL_TRANSITION_UP	180	-2.35099	0	0
	26	MISSIAGLIA_REGULATED_BY_METHYLATION_DN	122	-2.34273	0	0
	27	MITSIADES_RESPONSE_TO_APLIDIN_DN	250	-2.3218	0	0
	28	ZHOU_CELL_CYCLE_GENES_IN_IR_RESPONSE_24HR	124	-2.32174	0	0
	29	CROONQUIST_NRAS_SIGNALING_DN	70	-2.31426	0	0
	30	DUTERTRE_ESTRADIOL_RESPONSE_24HR_UP	323	-2.31133	0	0
	31	FISCHER_G2_M_CELL_CYCLE	236	-2.30816	0	0
	32	ISHIDA_E2F_TARGETS	53	-2.30706	0	0
	33	MORI_IMMATURE_B_LYMPHOCYTE_DN	89	-2.30227	0	0
	34	BIDUS_METASTASIS_UP	218	-2.29855	0	0
	35	BENPORATH_PROLIFERATION	147	-2.29537	0	0
	36	REACTOME_SRP_DEPENDENT_COTRANSLATIONAL_PROTEIN_ TARGETING_TO_MEMBRANE	113	-2.28712	0	0
	37	ZHANG_BREAST_CANCER_PROGENITORS_UP	418	-2.28242	0	0
	38	REICHERT_MITOSIS_LIN9_TARGETS	28	-2.27097	0	0
	39	REACTOME_TRANSLATION	295	-2.26329	0	4.29616e-05
	40	FERREIRA_EWINGS_SARCOMA_UNSTABLE_VS_STABLE_UP	162	-2.26207	0	4.18875e-05
	41	MORI_LARGE_PRE_BII_LYMPHOCYTE_UP	85	-2.25006	0	8.23424e-05
	42	SENGUPTA_NASOPHARYNGEAL_CARCINOMA_UP	301	-2.2497	0	8.03819e-05
	43	CHIANG_LIVER_CANCER_SUBCLASS_PROLIFERATION_UP	179	-2.24124	0	7.85125e-05
	44	BURTON_ADIPOGENESIS_3	100	-2.24067	0	7.67281e-05
	45	DANG_MYC_TARGETS_UP	130	-2.23988	0	7.50231e-05
	46	RHEIN_ALL_GLUCOCORTICOID_THERAPY_DN	368	-2.23647	0	7.33921e-05
	47	MARKEY_RB1_ACUTE_LOF_UP	233	-2.23585	0	7.18306e-05
	48	GRAHAM_NORMAL_QUIESCENT_VS_NORMAL_DIVIDING_DN	89	-2.22139	0	7.03341e-05
	49	DELPUECH_FOXO3_TARGETS_DN	38	-2.21572	0	6.88987e-05
	50	MOLENAAR_TARGETS_OF_CCND1_AND_CDK4_DN	58	-2.21278	0	6.75208e-05
	51	ZHOU_CELL_CYCLE_GENES_IN_IR_RESPONSE_6HR	83	-2.20799	0	6.61968e-05
	52	FUJII_YBX1_TARGETS_DN	193	-2.2036	0	6.49238e-05
	53	SHEN_SMARCA2_TARGETS_UP	428	-2.19398	0	6.36988e-05
	54	BURTON_ADIPOGENESIS_PEAK_AT_24HR	44	-2.18278	0	6.25192e-05
	55	REACTOME_ACTIVATION_OF_THE_MRNA_UPON_BINDING_OF_ THE_CAP_BINDING_COMPLEX_AND_EIFS_AND_SUBSEQUENT_ BINDING_TO_43S	60	-2.17424	0	6.13825e-05
	56	PUJANA_BRCA2_PCC_NETWORK	423	-2.17061	0	6.02864e-05
	57	RUIZ_TNC_TARGETS_DN	143	-2.16833	0	5.92287e-05
	58	ODONNELL_TFRC_TARGETS_DN	136	-2.16647	0	5.82076e-05
	59	REACTOME_SUMOYLATION_OF_DNA_DAMAGE_RESPONSE_AND_ REPAIR_PROTEINS	77	-2.15366	0	0.000228848
	60	ODONNELL_TARGETS_OF_MYC_AND_TFRC_DN	47	-2.1533	0	0.000225034
	61	HOFFMANN_LARGE_TO_SMALL_PRE_BII_LYMPHOCYTE_UP	151	-2.14089	0	0.000275779
	62	GREENBAUM_E2A_TARGETS_UP	33	-2.14084	0	0.00027133
	63	RHODES_UNDIFFERENTIATED_CANCER	69	-2.13747	0	0.000320176
	64	SONG_TARGETS_OF_IE86_CMV_PROTEIN	55	-2.13586	0	0.000315174
	65	GRAHAM_CML_DIVIDING_VS_NORMAL_QUIESCENT_UP	184	-2.13218	0	0.000310325
	66	CHEMNITZ_RESPONSE_TO_PROSTAGLANDIN_E2_UP	147	-2.13031	0	0.000305623
	67	KONG_E2F3_TARGETS	96	-2.12127	0	0.000375766
	68	YU_BAP1_TARGETS	29	-2.12018	0	0.00037024
	69	VANTVEER_BREAST_CANCER_METASTASIS_DN	129	-2.11803	0	0.000364875
	70	REACTOME_REGULATION_OF_EXPRESSION_OF_SLITS_AND_ROBOS	172	-2.11341	0	0.000407365
	71	VILLANUEVA_LIVER_CANCER_KRT19_UP	183	-2.11161	0	0.000401627
	72	TIEN_INTESTINE_PROBIOTICS_24HR_DN	214	-2.10736	0	0.000441468
	73	SCHLOSSER_MYC_TARGETS_REPRESSED_BY_SERUM	161	-2.10184	0	0.000549879
	74	EGUCHI_CELL_CYCLE_RB1_TARGETS	23	-2.10023	0	0.000565265
	75	YU_MYC_TARGETS_UP	42	-2.09705	0	0.000580552
	76	REACTOME_MRNA_SPLICING	188	-2.09665	0	0.000572913
	77	REACTOME_METABOLISM_OF_NON_CODING_RNA	54	-2.09583	0	0.000565473
	78	KAUFFMANN_MELANOMA_RELAPSE_UP	61	-2.07951	0	0.000836679
	79	REACTOME_PROCESSING_OF_CAPPED_INTRON_CONTAINING_ PRE_MRNA	242	-2.07918	0	0.000847691
	80	GEORGES_CELL_CYCLE_MIR192_TARGETS	62	-2.07832	0	0.000878665
	81	LY_AGING_OLD_DN	56	-2.07604	0	0.000867817
	82	BOYAULT_LIVER_CANCER_SUBCLASS_G3_UP	190	-2.06947	0	0.000959275
	83	REN_BOUND_BY_E2F	62	-2.06461	0	0.00106753
	84	FINETTI_BREAST_CANCER_KINOME_RED	16	-2.05884	0	0.00113522
	85	PID_PLK1_PATHWAY	46	-2.05823	0	0.00114178
	86	BENPORATH_ES_CORE_NINE_CORRELATED	100	-2.05726	0	0.00112851
	87	REACTOME_NUCLEAR_PORE_COMPLEX_NPC_DISASSEMBLY	36	-2.05309	0	0.00117229
	88	LINDGREN_BLADDER_CANCER_CLUSTER_3_UP	327	-2.05242	0	0.00117752
	89	WHITFIELD_CELL_CYCLE_G2	169	-2.0514	0	0.00122036
	90	PYEON_CANCER_HEAD_AND_NECK_VS_CERVICAL_UP	190	-2.05024	0	0.00122526
	91	PUJANA_BREAST_CANCER_WITH_BRCA1_MUTATED_UP	57	-2.04866	0	0.00124858
	92	FOURNIER_ACINAR_DEVELOPMENT_LATE_2	281	-2.04698	0	0.00125358
	93	REACTOME_MITOTIC_SPINDLE_CHECKPOINT	110	-2.04648	0	0.00125758
	94	MANALO_HYPOXIA_DN	292	-2.04567	0	0.0012442
	95	SHEDDEN_LUNG_CANCER_POOR_SURVIVAL_A6	459	-2.0349	0	0.00149418
	96	REACTOME_NUCLEAR_ENVELOPE_BREAKDOWN	53	-2.03464	0	0.00147862
	97	VECCHI_GASTRIC_CANCER_EARLY_UP	434	-2.0341	0	0.00146337
	98	REACTOME_ACTIVATION_OF_THE_PRE_REPLICATIVE_COMPLEX	33	-2.03322	0	0.00144844
	99	REACTOME_RRNA_MODIFICATION_IN_THE_NUCLEUS_AND_ CYTOSOL	60	-2.03247	0	0.00143381
	100	RAMALHO_STEMNESS_UP	196	-2.02869	0	0.00146919
	101	BILANGES_SERUM_AND_RAPAMYCIN_SENSITIVE_GENES	51	-2.02643	0	0.00150397
	102	VERNELL_RETINOBLASTOMA_PATHWAY_UP	70	-2.02079	0	0.00157111
	103	CHICAS_RB1_TARGETS_GROWING	243	-2.02058	0	0.00155585
	104	GARY_CD5_TARGETS_DN	436	-2.01593	0	0.00166853
	105	LU_AGING_BRAIN_UP	261	-2.01563	0	0.00165264
	106	POMEROY_MEDULLOBLASTOMA_PROGNOSIS_DN	44	-2.01473	0	0.00163705
	107	SCHUHMACHER_MYC_TARGETS_UP	80	-2.01274	0	0.00166877
	108	GAVIN_FOXP3_TARGETS_CLUSTER_P6	91	-2.01243	0	0.00166851
	109	ZHONG_RESPONSE_TO_AZACITIDINE_AND_TSA_DN	71	-2.0045	0	0.00183755
	110	REACTOME_ANTIGEN_PRESENTATION:_FOLDING_ASSEMBLY_AND_ PEPTIDE_LOADING_OF_CLASS_I_MHC	25	-2.00389	0	0.00183607
	111	KIM_WT1_TARGETS_DN	472	-2.00167	0	0.00193959
	112	PID_AURORA_B_PATHWAY	39	-2.00154	0	0.00192227
	113	REACTOME_SUMOYLATION_OF_RNA_BINDING_PROTEINS	47	-2.00046	0	0.00191984
	114	REACTOME_SUMOYLATION_OF_DNA_REPLICATION_PROTEINS	46	-1.99735	0	0.00203518
	115	KAMMINGA_EZH2_TARGETS	41	-1.99487	0	0.00206114
	116	REACTOME_TRANSPORT_OF_MATURE_MRNAS_DERIVED_FROM_ INTRONLESS_TRANSCRIPTS	43	-1.99359	0	0.00207177
	117	HSIAO_HOUSEKEEPING_GENES	398	-1.99039	0	0.00212505
	118	BLUM_RESPONSE_TO_SALIRASIB_DN	341	-1.98861	0	0.0021361
	119	REACTOME_RESOLUTION_OF_SISTER_CHROMATID_COHESION	125	-1.98657	0	0.00217474
	120	LE_EGR2_TARGETS_UP	108	-1.98531	0	0.00224105
	121	LY_AGING_MIDDLE_DN	16	-1.98374	0	0.00226416
	122	CHIANG_LIVER_CANCER_SUBCLASS_UNANNOTATED_DN	195	-1.98218	0	0.00227273
	123	SCHLOSSER_MYC_TARGETS_AND_SERUM_RESPONSE_DN	48	-1.98015	0	0.00229556
	124	REACTOME_INTERACTIONS_OF_REV_WITH_HOST_CELLULAR_ PROTEINS	37	-1.97802	0	0.00239811
	125	FURUKAWA_DUSP6_TARGETS_PCI35_DN	71	-1.97624	0	0.00240548
	126	WU_APOPTOSIS_BY_CDKN1A_VIA_TP53	53	-1.97426	0	0.0024788
	127	MORI_PRE_BI_LYMPHOCYTE_UP	79	-1.97393	0	0.00248486
	128	GRADE_COLON_AND_RECTAL_CANCER_UP	291	-1.96901	0	0.00264787
	129	GARGALOVIC_RESPONSE_TO_OXIDIZED_PHOSPHOLIPIDS_ TURQUOISE_DN	56	-1.96744	0	0.00270504
	130	REACTOME_NUCLEAR_IMPORT_OF_REV_PROTEIN	34	-1.96146	0	0.00299241
	131	ABRAMSON_INTERACT_WITH_AIRE	45	-1.961	0	0.00300698
	132	SCIBETTA_KDM5B_TARGETS_DN	79	-1.95726	0	0.00311084
	133	COLLER_MYC_TARGETS_UP	24	-1.95693	0	0.0031126
	134	WHITFIELD_CELL_CYCLE_G2_M	201	-1.9555	0	0.00318785
	135	REACTOME_HOMOLOGOUS_DNA_PAIRING_AND_STRAND_ EXCHANGE	42	-1.95436	0	0.00321497
	136	REACTOME_MITOTIC_METAPHASE_AND_ANAPHASE	201	-1.9491	0	0.0034719
	137	MOREAUX_B_LYMPHOCYTE_MATURATION_BY_TACI_DN	76	-1.94456	0	0.00363039
	138	REACTOME_RESOLUTION_OF_D_LOOP_STRUCTURES_THROUGH_ SYNTHESIS_DEPENDENT_STRAND_ANNEALING_SDSA	26	-1.94276	0	0.00371212
	139	CHEN_ETV5_TARGETS_TESTIS	24	-1.94068	0	0.0039138
	140	REACTOME_TRANSPORT_OF_THE_SLBP_DEPENDANT_MATURE_ MRNA	36	-1.93833	0	0.00404128
	141	REACTOME_EXPORT_OF_VIRAL_RIBONUCLEOPROTEINS_FROM_ NUCLEUS	33	-1.93802	0	0.00403665
	142	TURASHVILI_BREAST_DUCTAL_CARCINOMA_VS_LOBULAR_ NORMAL_DN	70	-1.93761	0	0.0040667
	143	RHODES_CANCER_META_SIGNATURE	65	-1.93696	0	0.00408574
	144	OSMAN_BLADDER_CANCER_UP	397	-1.92303	0	0.00500586
	145	WHITFIELD_CELL_CYCLE_LITERATURE	42	-1.92301	0	0.00498271
	146	REACTOME_INTERACTIONS_OF_VPR_WITH_HOST_CELLULAR_ PROTEINS	37	-1.92125	0	0.00505132
	147	DER_IFN_BETA_RESPONSE_UP	103	-1.91665	0	0.00539147
	148	SEKI_INFLAMMATORY_RESPONSE_LPS_UP	75	-1.91242	0	0.00567201
	149	DUTERTRE_ESTRADIOL_RESPONSE_6HR_UP	228	-1.91215	0	0.00564527
	150	SAKAI_CHRONIC_HEPATITIS_VS_LIVER_CANCER_UP	82	-1.90688	0	0.00608673
	151	CAFFAREL_RESPONSE_TO_THC_UP	33	-1.89931	0	0.0066876
	152	BROWNE_INTERFERON_RESPONSIVE_GENES	67	-1.89905	0	0.00668809
	153	NAKAMURA_CANCER_MICROENVIRONMENT_DN	46	-1.89745	0	0.00673112
	154	BASAKI_YBX1_TARGETS_UP	291	-1.89677	0	0.00673024
	155	LI_WILMS_TUMOR_VS_FETAL_KIDNEY_1_DN	164	-1.89086	0	0.00717061
	156	NAKAYAMA_SOFT_TISSUE_TUMORS_PCA2_UP	89	-1.88629	0	0.00755186
	157	REACTOME_SUMOYLATION_OF_UBIQUITINYLATION_PROTEINS	39	-1.8855	0	0.00757742
	158	PHONG_TNF_TARGETS_UP	63	-1.87893	0	0.00839568
	159	MARTINEZ_RESPONSE_TO_TRABECTEDIN_DN	272	-1.87592	0	0.00876328
	160	DACOSTA_UV_RESPONSE_VIA_ERCC3_COMMON_DN	467	-1.87353	0	0.0089291
	161	TOYOTA_TARGETS_OF_MIR34B_AND_MIR34C	446	-1.87295	0	0.00892575
	162	LAU_APOPTOSIS_CDKN2A_UP	55	-1.87215	0	0.00897403
	163	PEART_HDAC_PROLIFERATION_CLUSTER_DN	74	-1.87214	0	0.00891898
	164	REACTOME_TRANSCRIPTIONAL_REGULATION_BY_E2F6	34	-1.87159	0	0.0088948
	165	JOHNSTONE_PARVB_TARGETS_2_DN	342	-1.86734	0	0.00932431
	166	KARLSSON_TGFB1_TARGETS_UP	119	-1.86514	0	0.00949987
	167	REACTOME_PERK_REGULATES_GENE_EXPRESSION	31	-1.86503	0	0.00949339
	168	TARTE_PLASMA_CELL_VS_PLASMABLAST_DN	307	-1.86437	0	0.0094964
	NES: normalized enrichment score
	NOM: nominal
	FDR: false discovery rate

## Sheet: Table S8
Table S8. The extracted upregulated genes in SBMA-MNs in GSEA
Gene Symbol	Description	log2FC
ABCC8	ATP binding cassette subfamily C member 8 [Source:HGNC Symbol;Acc:HGNC:59]	1.42429
ACP5	acid phosphatase 5, tartrate resistant [Source:HGNC Symbol;Acc:HGNC:124]	1.53364
ADRA1A	adrenoceptor alpha 1A [Source:HGNC Symbol;Acc:HGNC:277]	1.05301
ADRA1D	adrenoceptor alpha 1D [Source:HGNC Symbol;Acc:HGNC:280]	1.44954
ADRA2A	adrenoceptor alpha 2A [Source:HGNC Symbol;Acc:HGNC:281]	1.53196
AGTR1	angiotensin II receptor type 1 [Source:HGNC Symbol;Acc:HGNC:336]	1.36206
ANK1	ankyrin 1 [Source:HGNC Symbol;Acc:HGNC:492]	1.10435
ASIC2	acid sensing ion channel subunit 2 [Source:HGNC Symbol;Acc:HGNC:99]	1.08321
BDKRB1	bradykinin receptor B1 [Source:HGNC Symbol;Acc:HGNC:1029]	1.08743
C1QL4	complement C1q like 4 [Source:HGNC Symbol;Acc:HGNC:31416]	1.26188
CACNA1I	calcium voltage-gated channel subunit alpha1 I [Source:HGNC Symbol;Acc:HGNC:1396]	1.1281
CALCA	calcitonin related polypeptide alpha [Source:HGNC Symbol;Acc:HGNC:1437]	1.68637
CALCR	calcitonin receptor [Source:HGNC Symbol;Acc:HGNC:1440]	2.65552
CAMK1G	calcium/calmodulin dependent protein kinase IG [Source:HGNC Symbol;Acc:HGNC:14585]	1.11738
CCKAR	cholecystokinin A receptor [Source:HGNC Symbol;Acc:HGNC:1570]	2.19674
CCKBR	cholecystokinin B receptor [Source:HGNC Symbol;Acc:HGNC:1571]	1.29797
CCR6	C-C motif chemokine receptor 6 [Source:HGNC Symbol;Acc:HGNC:1607]	1.02405
CD22	CD22 molecule [Source:HGNC Symbol;Acc:HGNC:1643]	1.84789
CD300A	CD300a molecule [Source:HGNC Symbol;Acc:HGNC:19319]	2.31676
CDH22	cadherin 22 [Source:HGNC Symbol;Acc:HGNC:13251]	1.08664
CHRNA9	cholinergic receptor nicotinic alpha 9 subunit [Source:HGNC Symbol;Acc:HGNC:14079]	1.45961
CNGA1	cyclic nucleotide gated channel alpha 1 [Source:HGNC Symbol;Acc:HGNC:2148]	1.58277
CSMD1	CUB and Sushi multiple domains 1 [Source:HGNC Symbol;Acc:HGNC:14026]	2.7336
CXCL14	C-X-C motif chemokine ligand 14 [Source:HGNC Symbol;Acc:HGNC:10640]	2.61107
CYSLTR1	cysteinyl leukotriene receptor 1 [Source:HGNC Symbol;Acc:HGNC:17451]	1.40223
DHH	desert hedgehog signaling molecule [Source:HGNC Symbol;Acc:HGNC:2865]	1.22338
DIO3	iodothyronine deiodinase 3 [Source:HGNC Symbol;Acc:HGNC:2885]	1.05312
DLGAP2	DLG associated protein 2 [Source:HGNC Symbol;Acc:HGNC:2906]	1.18399
DUOX2	dual oxidase 2 [Source:HGNC Symbol;Acc:HGNC:13273]	1.47573
F2RL2	coagulation factor II thrombin receptor like 2 [Source:HGNC Symbol;Acc:HGNC:3539]	1.68393
FGA	fibrinogen alpha chain [Source:HGNC Symbol;Acc:HGNC:3661]	2.70158
FGB	fibrinogen beta chain [Source:HGNC Symbol;Acc:HGNC:3662]	2.98836
GABRE	gamma-aminobutyric acid type A receptor epsilon subunit [Source:HGNC Symbol;Acc:HGNC:4085]	1.16297
GATA5	GATA binding protein 5 [Source:HGNC Symbol;Acc:HGNC:15802]	1.22583
GFRA3	GDNF family receptor alpha 3 [Source:HGNC Symbol;Acc:HGNC:4245]	1.63869
GPR83	G protein-coupled receptor 83 [Source:HGNC Symbol;Acc:HGNC:4523]	1.75423
GPR84	G protein-coupled receptor 84 [Source:HGNC Symbol;Acc:HGNC:4535]	1.14492
GRID2	glutamate ionotropic receptor delta type subunit 2 [Source:HGNC Symbol;Acc:HGNC:4576]	1.29588
GRIK1	glutamate ionotropic receptor kainate type subunit 1 [Source:HGNC Symbol;Acc:HGNC:4579]	1.5511
GUCA1C	guanylate cyclase activator 1C [Source:HGNC Symbol;Acc:HGNC:4680]	2.44304
HAPLN3	hyaluronan and proteoglycan link protein 3 [Source:HGNC Symbol;Acc:HGNC:21446]	1.23441
HLA-DQA1	major histocompatibility complex, class II, DQ alpha 1 [Source:HGNC Symbol;Acc:HGNC:4942]	1.66214
HLA-DQB2	major histocompatibility complex, class II, DQ beta 2 [Source:HGNC Symbol;Acc:HGNC:4945]	2.17966
HOXD1	homeobox D1 [Source:HGNC Symbol;Acc:HGNC:5132]	1.08461
HS3ST2	heparan sulfate-glucosamine 3-sulfotransferase 2 [Source:HGNC Symbol;Acc:HGNC:5195]	1.04954
HTR2B	5-hydroxytryptamine receptor 2B [Source:HGNC Symbol;Acc:HGNC:5294]	1.29761
IL1RAPL2	interleukin 1 receptor accessory protein like 2 [Source:HGNC Symbol;Acc:HGNC:5997]	2.68771
KCNA1	potassium voltage-gated channel subfamily A member 1 [Source:HGNC Symbol;Acc:HGNC:6218]	1.04283
KCNH6	potassium voltage-gated channel subfamily H member 6 [Source:HGNC Symbol;Acc:HGNC:18862]	1.13728
KCNJ9	potassium voltage-gated channel subfamily J member 9 [Source:HGNC Symbol;Acc:HGNC:6270]	1.00378
LMO1	LIM domain only 1 [Source:HGNC Symbol;Acc:HGNC:6641]	1.22268
NPBWR2	neuropeptides B and W receptor 2 [Source:HGNC Symbol;Acc:HGNC:4530]	1.27465
NPFFR1	neuropeptide FF receptor 1 [Source:HGNC Symbol;Acc:HGNC:17425]	1.04287
NPPC	natriuretic peptide C [Source:HGNC Symbol;Acc:HGNC:7941]	1.38259
NPY4R	neuropeptide Y receptor Y4 [Source:HGNC Symbol;Acc:HGNC:9329]	1.16279
OR10AD1	olfactory receptor family 10 subfamily AD member 1 [Source:HGNC Symbol;Acc:HGNC:14819]	1.13975
OR13C5	olfactory receptor family 13 subfamily C member 5 [Source:HGNC Symbol;Acc:HGNC:15100]	1.25028
OR51E1	olfactory receptor family 51 subfamily E member 1 [Source:HGNC Symbol;Acc:HGNC:15194]	1.9711
OR51E2	olfactory receptor family 51 subfamily E member 2 [Source:HGNC Symbol;Acc:HGNC:15195]	1.91219
OR52K1	olfactory receptor family 52 subfamily K member 1 [Source:HGNC Symbol;Acc:HGNC:15222]	1.70334
OR6B1	olfactory receptor family 6 subfamily B member 1 [Source:HGNC Symbol;Acc:HGNC:8354]	5.03545
OR7D2	olfactory receptor family 7 subfamily D member 2 [Source:NCBI gene;Acc:162998]	2.30674
P2RX2	purinergic receptor P2X 2 [Source:HGNC Symbol;Acc:HGNC:15459]	1.57311
PCDH8	protocadherin 8 [Source:HGNC Symbol;Acc:HGNC:8660]	1.26435
PDE5A	phosphodiesterase 5A [Source:HGNC Symbol;Acc:HGNC:8784]	1.06219
PDYN	prodynorphin [Source:HGNC Symbol;Acc:HGNC:8820]	2.78528
PNOC	prepronociceptin [Source:HGNC Symbol;Acc:HGNC:9163]	1.35585
PRDM6	PR/SET domain 6 [Source:HGNC Symbol;Acc:HGNC:9350]	1.52915
PRKG2	protein kinase cGMP-dependent 2 [Source:HGNC Symbol;Acc:HGNC:9416]	1.20393
PRND	prion like protein doppel [Source:HGNC Symbol;Acc:HGNC:15748]	1.77625
PTGER3	prostaglandin E receptor 3 [Source:HGNC Symbol;Acc:HGNC:9595]	1.2544
PYGM	glycogen phosphorylase, muscle associated [Source:HGNC Symbol;Acc:HGNC:9726]	1.05918
RAC2	Rac family small GTPase 2 [Source:HGNC Symbol;Acc:HGNC:9802]	1.2675
RBFOX3	RNA binding fox-1 homolog 3 [Source:HGNC Symbol;Acc:HGNC:27097]	1.11493
RSPO2	R-spondin 2 [Source:HGNC Symbol;Acc:HGNC:28583]	1.24159
RXFP1	relaxin family peptide receptor 1 [Source:HGNC Symbol;Acc:HGNC:19718]	2.63423
SLC24A4	solute carrier family 24 member 4 [Source:HGNC Symbol;Acc:HGNC:10978]	3.04871
SLC4A1	solute carrier family 4 member 1 (Diego blood group) [Source:HGNC Symbol;Acc:HGNC:11027]	5.34292
SLC6A3	solute carrier family 6 member 3 [Source:HGNC Symbol;Acc:HGNC:11049]	1.47726
SSTR1	somatostatin receptor 1 [Source:HGNC Symbol;Acc:HGNC:11330]	1.10511
SSTR4	somatostatin receptor 4 [Source:HGNC Symbol;Acc:HGNC:11333]	1.41405
STRA6	stimulated by retinoic acid 6 [Source:HGNC Symbol;Acc:HGNC:30650]	1.10849
SYT6	synaptotagmin 6 [Source:HGNC Symbol;Acc:HGNC:18638]	1.17588
SYT9	synaptotagmin 9 [Source:HGNC Symbol;Acc:HGNC:19265]	1.12759
TNFRSF9	TNF receptor superfamily member 9 [Source:HGNC Symbol;Acc:HGNC:11924]	1.07717
TRAV19	T cell receptor alpha variable 19 [Source:HGNC Symbol;Acc:HGNC:12115]	2.59665
TRHDE	thyrotropin releasing hormone degrading enzyme [Source:HGNC Symbol;Acc:HGNC:30748]	1.20399
TRPC5	transient receptor potential cation channel subfamily C member 5 [Source:HGNC Symbol;Acc:HGNC:12337]	1.02602
TRPM2	transient receptor potential cation channel subfamily M member 2 [Source:HGNC Symbol;Acc:HGNC:12339]	1.03555
TRPV6	transient receptor potential cation channel subfamily V member 6 [Source:HGNC Symbol;Acc:HGNC:14006]	1.69922
USH2A	usherin [Source:HGNC Symbol;Acc:HGNC:12601]	1.39498
VIPR2	vasoactive intestinal peptide receptor 2 [Source:HGNC Symbol;Acc:HGNC:12695]	3.5139
WNT2B	Wnt family member 2B [Source:HGNC Symbol;Acc:HGNC:12781]	1.12325
WNT3A	Wnt family member 3A [Source:HGNC Symbol;Acc:HGNC:15983]	1.45798
WSCD2	WSC domain containing 2 [Source:HGNC Symbol;Acc:HGNC:29117]	1.07341
ZAP70	zeta chain of T cell receptor associated protein kinase 70 [Source:HGNC Symbol;Acc:HGNC:12858]	1.6364

## Sheet: Table S9
	Table S9 Antibodies for immunocytochemistry
	Antibody	Host	Isotype	Dilution	Catalog number	Manufacturer
	HB9	Mouse	IgG1	1:1000	81.5C10	Developmental Studies Hybridoma Bank [DSHB]
	Isl-1	Mouse	IgG2b	1:400	39.4D5	Developmental Studies Hybridoma Bank [DSHB]
	bIII-tubulin	Mouse	IgG2a	1:2000	MMS-435P	COVANCE
	ChAT	Goat	IgG	1:200	AB144	Merk Millipore
	Oct-4	Mouse	IgG	1:100	sc-5279	Santa Cruz Biotechnology
	Nanog	Rabbit	IgG	1:100	RCAB003P	ReproCELL

## Sheet: Table S10
	Table S10 Primer sequences and cycling conditions for quantitative RT-PCR
	Genes	Temp.	Product size	Sense		Antisense
	HB9	62	212	hHB9-S951	GTCCACCGCGGGCATGATCC	hHB9-AS1162	TCTTCACCTGGGTCTCGGTGAGC
	ISL1	60	201	hISL1-S1294	AGCAGCCCAATGACAAAACT	hISL1-AS1494	CTGAAAAATTGACCAGTTGCTG
	CHAT	62	233	hChAT-S1360	GGAGGCGTGGAGCTCAGCGACACC	hChAT-AS1592	CGGGGAGCTCGCTGACGGAGTCTG
	β-ACTIN	62	180	hb-ACTIN-S1062	GATCAAGATCATTGCTCCTCCT	hb-ACTIN- AS1241	GGGTGTAACGCAACTAAGTCA
	AR	62	168	hAR-S3285	CCTGGCTTCCGCAACTTACAC	hAR-AS3452	GGACTTGTGCATGCGGTACTCA
	GFAP	62	143	hGFAP_s1075	AGCCTCAAGGACGAGATGGC	hGFAP_as1217	AAGGTCTGCACGGGAATGGTG
	Temp: annealing temperature
